# Supplementary material for: Validation Study of the Spanish Version of the Measure of Happiness (MH) Questionnaire
Source: Eur J Investig Health Psychol Educ. 2024 May 14;14(5):1369–82. doi: 10.3390/ejihpe14050090 (PMC11119619; doi:10.3390/ejihpe14050090)
Supplement: Supplementary file 1 [file ejihpe-14-00090-s001.zip]

Archive with 1 entries (1 files):
- ejihpe-2879238-supplementary.pdf
